# Supplementary material for: Comparing Mycobacterium tuberculosis transmission reconstruction models from whole genome sequence data
Source: Epidemiol Infect. 2023 Jun 9;151:e105. doi: 10.1017/S0950268823000900 (PMC10369424; doi:10.1017/S0950268823000900)
Supplement: Supplementary file 1 [file hygsup.zip]

Archive with 2 entries (2 files):
- S0950268823000900sup001.docx
- S0950268823000900sup002.docx
